# Supplementary material for: Genome-wide association study identifying genetic variants associated with carcass backfat thickness, lean percentage and fat percentage in a four-way crossbred pig population using SLAF-seq technology
Source: BMC Genomics. 2022 Aug 15;23:594. doi: 10.1186/s12864-022-08827-8 (PMC9380336; doi:10.1186/s12864-022-08827-8)
Supplement: Supplementary file 5 — Additional file 5: Table S3. Comparison of significant SNPs with previously reported QTLs from the pig QTL database and newly significant SNPs for fatness-related traits. [file 12864_2022_8827_MOESM5_ESM.xlsx]

## Sheet: Sheet1
Table S3. Comparison of significant SNPs with previously reported QTLs from the pig QTL database and newly significant SNPs for fatness-related traits
Classification	Trait1	SNP2	Location3	Corresponded trait & QTL ID4	Corresponded trait &QTL Span (Mb)5
Comparison of significant SNPs with previously reported QTLs	SBFT, ABFT		SSC7:21392136	ABFT: 3768, 3836, 312, 1072, 10800, 3146, 308, 207-211, 36, 365, 3760 SBFT:5220, 5221 LRBFT:5436,16881,135758, 1070, 28, 3762, 20 LBFT:32, 2945, 3165, 60	ABFT: 10.7-45.1, 12.3-37.0, 11.6-45.1, 12.3-30.9, 18.2-37.0, 20.6-45.1, 10.7-65.0, 20.6-45.1, 11.6-48.4, 11.6-55.7, 0.0-120.9 SBFT:20.1-132.1, 4.3-132.1 LRBFT:20.6-37.0, 4.3-33.8, 19.6-37.7, 12.3-37.0, 11.6-69.7, 0.0-120.9, 12.3-50.3 LBFT:12.3-39.0, 11.6-55.7, 20.6-45.1, 12.3-120.7 (20)
	LRBFT, ABFT	rs320451735	SSC7:21466553
	SBFT, ABFT	rs1112937671	SSC7:29486003
	SBFT, LRBFT,LBFT, ABFT		SSC7:29503670
	ABFT	rs341689410	SSC7:30292654
	SBFT, ABFT	rs1112937671	SSC7:29486003	ABFT:59, 9842,7316, 803 SBFT: 702, LRBFT:3761, 572, LBFT:575, 564	ABFT:23.5-120.7, 24.7-32.4, 25.4-34.9, 22.0-45.0 SBFT:24.9-36.7 LRBFT:23.5-45.1, 24.9-36.7 LBFT:24.9-36.7, 25.4-34.9 (6)
	SBFT, LRBFT,LBFT, ABFT		SSC7:29503670
	ABFT	rs341689410	SSC7:30292654
	CLP		SSC9:8744721	CLP: 4156	CLP: 0.1-11.1
	67RBFT	rs341161412	SSC9:8763434	LRBFT:3676	LRBFT:0.1-11.1
	67RBFT	rs343149423	SSC9:8763503	LRBFT:3676	LRBFT:0.1-11.1
	67RBFT	rs344553616	SSC12:50896936	10RBFT:3824	10RBFT:47.9-59.4
	SBFT	rs319334375	SSC15:117022248	SBFT: 21270	SBFT:57.5-120.1
Newly significant SNPs	LRBFT, 67RBFT	rs332294996	SSC3:34308396
	LBFT	rs322063364	SSC8:36710706
	CLP, CFP	rs320036825	SSC10:46524739
	CFP		SSC10:50888840
	CLP, CFP	rs329489266	SSC11:47266057
	CLP, CFP	rs81261044	SSC11:47266119
	ABFT	rs706606912	SSC13:197751407
	CLP		SSC14:38533013
	ABFT, 67RBFT		AEMK02000449.1:179574
	CLP		AEMK02000598.1:813208
1,4,5SBFT Backfat thickness at the shoulder LRBFT Backfat thickness at the last rib LBFT Backfat thickness at the last lumbar ABFT Average backfat thickness 67RBFT Backfat thickness at 6-7 ribs CLP Carcass lean percentage CFP Carcass fat percentage 2SNP rs ID from Ensembl 3Positions of the significant SNP according to the Sus Scrofa Build 11.1 assembly SSC Sus Scrofa chromosome 4,5Identification …
